# Supplementary material for: Tennis Racket Vibrations and Shock Transmission to the Wrist during Forehand Drive
Source: PLoS One. 2015 Jul 15;10(7):e0132925. doi: 10.1371/journal.pone.0132925 (PMC4503399; doi:10.1371/journal.pone.0132925)
Supplement: S1 File — (XLS) [file pone.0132925.s001.xls]

## Sheet: Xr
joueur	R1V1_Vsortie	R1V2_Vsortie	R2V1_Vsortie	R2V2_Vsortie	R1V1_COR	R1V2_COR	R2V1_COR	R2V2_COR	R1V1_RX_E500	R1V2_RX_E500	R2V1_RX_E500	R2V2_RX_E500	R1V1_RX_E200	R1V2_RX_E200	R2V1_RX_E200	R2V2_RX_E200	R1V1_RX_E200_E500	R1V2_RX_E200_E500	R2V1_RX_E200_E500	R2V2_RX_E200_E500	R1V1_RX_A_Brute	R1V2_RX_A_Brute	R2V1_RX_A_Brute	R2V2_RX_A_Brute	R1V1_RX_A_filtre	R1V2_RX_A_filtre	R2V1_RX_A_filtre	R2V2_RX_A_filtre	R1V1_RX_B1	R1V2_RX_B1	R2V1_RX_B1	R2V2_RX_B1	R1V1_RX_B2	R1V2_RX_B2	R2V1_RX_B2	R2V2_RX_B2	R1V1_RX_B3	R1V2_RX_B3	R2V1_RX_B3	R2V2_RX_B3	R1V1_RX_B4	R1V2_RX_B4	R2V1_RX_B4	R2V2_RX_B4	R1V1_RX_B5	R1V2_RX_B5	R2V1_RX_B5	R2V2_RX_B5	R1V1_RX_B6
J1	141.009	121.03	138.75	118.775	0.149698	0.228478	0.0409633	0.164484	22132.5	18846.5	20353.7	18934.8	18295.3	14460.3	15799.1	12260.5	0.82804	0.761016	0.779807	0.646078	214.23	192.302	195.699	184.456	206.753	180.274	188.553	175.03	0.0762649	0.0913199	0.0659433	0.092372	0.084064	0.111352	0.0758663	0.0823772	0.100854	0.12178	0.0782812	0.086058	0.141021	0.144749	0.0996143	0.101884	0.181595	0.164069	0.138039	0.118346	0.186016
J2	116.867	100.314	121.55	98.3818	0.135697	0.0531046	0.237548	0.132883	15001.3	15197.5	15901.8	13379	11335.7	11645.7	10633.1	9696.35	0.753722	0.7622	0.664118	0.727863	168.504	170.484	162.861	160.724	155.828	158.132	153.995	153.532	0.110709	0.109858	0.089983	0.0912503	0.143111	0.137649	0.0939984	0.104544	0.154141	0.160612	0.109401	0.114698	0.152858	0.153903	0.119942	0.118728	0.154502	0.138987	0.141394	0.12444	0.120931
J3	131.075	110.45	129.08	109.14	0.129302	0.192367	0.179701	0.439922	13876.6	12069.4	22130.3	14253.5	10484.2	8708.47	14918.6	9401.3	0.747845	0.718223	0.665946	0.687047	159.865	125.378	199.336	147.342	150.868	117.559	192.881	141.759	0.10975	0.125583	0.0612218	0.0984101	0.135822	0.156695	0.0666984	0.103848	0.165669	0.168029	0.0829874	0.0937794	0.18492	0.169502	0.106678	0.0893115	0.146282	0.115463	0.138976	0.088731	0.0888641
J4	130.3	110.489	127.608	109.657	0.114613	0.133122	0.15204	0.320401	20197.4	17435.3	19670.7	15233.3	15960.4	13786.9	14139.2	11344.2	0.783655	0.787767	0.72584	0.74471	209.215	192.298	193.934	163.927	197.941	180.438	187.892	157.057	0.0843313	0.0866175	0.0533024	0.0854708	0.115899	0.124243	0.0730407	0.103478	0.138992	0.148884	0.0941219	0.110963	0.153519	0.168444	0.109428	0.109813	0.163924	0.156767	0.144937	0.110401	0.142541
J5	109.112	90.7125	108.573	90.91	0.227899	0.287283	0.355197	0.357648	10876.4	9279.74	13304.1	11224.2	8001.02	7108.71	10419.1	8245.75	0.735115	0.760538	0.780004	0.736858	169.101	162.991	195.591	180.318	158.078	152.764	183.954	170.786	0.100858	0.10219	0.0713666	0.0764652	0.14447	0.140523	0.0986735	0.10111	0.154145	0.152078	0.115848	0.10925	0.17704	0.175166	0.143141	0.126552	0.163611	0.169206	0.181817	0.153576	0.0869631
J6	123.45	104.78	124.32	105.944	0.278556	0.338382	0.540896	0.341629	12965.2	11229.5	16073.3	14885.8	9655.77	8870.06	12183.3	12133.2	0.738331	0.789494	0.756519	0.815354	173.855	160.664	208.525	216.026	164.453	154.437	197.808	205.912	0.099857	0.0971963	0.0691472	0.0715156	0.123058	0.122295	0.0881525	0.0816698	0.144198	0.135874	0.104017	0.0915772	0.161095	0.143146	0.125134	0.114228	0.172726	0.158625	0.149624	0.149679	0.131392
J7	91.6	74.96	91.3333	77.4	0	0.229302	0.0619492	0.276149	8352.49	7850.56	10371.7	10301.7	6547.57	6056.93	7672.25	7882.9	0.780525	0.7641	0.738836	0.769564	123.998	120.198	131.964	133.22	115.337	112.278	123.797	124.11	0.0995868	0.0994072	0.122306	0.133295	0.142206	0.141997	0.139798	0.144962	0.160391	0.161531	0.144708	0.143517	0.187219	0.181729	0.147893	0.154792	0.169777	0.154134	0.153541	0.161837	0.0830062
J8	109.833	93.65	110.638	94.4	0	0.0440065	0.455488	0.0574713	9226.72	8469.18	12818.5	8975.96	7186.55	6254.74	8805.97	6533.32	0.780982	0.73843	0.669728	0.73865	127.751	127.868	172.763	142.353	121.844	118.652	166.056	133.76	0.130154	0.142958	0.0851633	0.0815319	0.159101	0.168647	0.0874223	0.0989244	0.162299	0.171691	0.0866893	0.102113	0.148587	0.159621	0.0774275	0.107196	0.113888	0.103971	0.0675763	0.107553	0.0909918
J9	128.838	111.511	128.817	111.825	0.405852	0.156514	0.603908	0.258822	15582.7	13760.4	20530.2	17561.8	11302.9	9968.43	12848.5	10031.3	0.720507	0.727959	0.627478	0.572045	158.818	138.548	209.445	211.197	153.123	131.005	195.747	206.096	0.101259	0.123673	0.0825162	0.0614669	0.12107	0.149924	0.101668	0.0745125	0.130345	0.153416	0.108168	0.0711134	0.138927	0.150207	0.115029	0.0453694	0.153625	0.140468	0.130069	0.0301113	0.128734
[truncated: 27 more columns]

## Sheet: Yr
joueur	R1V1_RY_E500	R1V2_RY_E500	R2V1_RY_E500	R2V2_RY_E500	R1V1_RY_E200	R1V2_RY_E200	R2V1_RY_E200	R2V2_RY_E200	R1V1_RY_E200_E500	R1V2_RY_E200_E500	R2V1_RY_E200_E500	R2V2_RY_E200_E500	R1V1_RY_A_Brute	R1V2_RY_A_Brute	R2V1_RY_A_Brute	R2V2_RY_A_Brute	R1V1_RY_A_filtre	R1V2_RY_A_filtre	R2V1_RY_A_filtre	R2V2_RY_A_filtre	R1V1_RY_B1	R1V2_RY_B1	R2V1_RY_B1	R2V2_RY_B1	R1V1_RY_B2	R1V2_RY_B2	R2V1_RY_B2	R2V2_RY_B2	R1V1_RY_B3	R1V2_RY_B3	R2V1_RY_B3	R2V2_RY_B3	R1V1_RY_B4	R1V2_RY_B4	R2V1_RY_B4	R2V2_RY_B4	R1V1_RY_B5	R1V2_RY_B5	R2V1_RY_B5	R2V2_RY_B5	R1V1_RY_B6	R1V2_RY_B6	R2V1_RY_B6	R2V2_RY_B6	R1V1_RY_B7	R1V2_RY_B7	R2V1_RY_B7	R2V2_RY_B7	R1V1_RY_B8
J1	8294.27	5828.79	8916.47	7978.16	5927.4	4185.39	5619.62	5006.67	0.718515	0.728129	0.638092	0.628534	82.7546	60.4398	90.1066	82.0177	76.4584	53.9494	78.4387	78.6198	0.155076	0.160719	0.140644	0.120326	0.170328	0.179108	0.135718	0.117787	0.125596	0.130873	0.0594104	0.0461527	0.0684065	0.0759753	0.0837322	0.0873623	0.060626	0.0464834	0.113109	0.125518	0.102698	0.0889887	0.142449	0.14352	0.127498	0.125828	0.16904	0.158063	0.0829401
J2	3000	2652.95	4660.2	4221.25	2177.97	1923.51	3267.07	3096.25	0.728607	0.728829	0.70006	0.737951	26.0622	23.7339	59.5984	60.8382	26.6099	23.7798	53.1937	56.8892	0.220691	0.198672	0.136123	0.10115	0.154382	0.175372	0.0878779	0.0735594	0.0628834	0.0792364	0.0464211	0.0420912	0.0944428	0.0665622	0.119408	0.117235	0.119412	0.106472	0.139241	0.155876	0.0968548	0.121732	0.14874	0.167781	0.0729471	0.0801792	0.141465	0.171639	0.0643466
J3	5162.31	3861.8	6203.25	3890.34	3590.1	2495.81	3882.94	2381.54	0.688916	0.649812	0.621505	0.637305	58.2255	40.7911	61.9228	46.1089	50.1413	37.4167	53.7144	41.7071	0.117138	0.114811	0.124399	0.120904	0.131942	0.128356	0.12126	0.120502	0.0647622	0.0519733	0.0750297	0.0485128	0.132682	0.108232	0.0825264	0.0740349	0.190734	0.183595	0.119727	0.151292	0.110077	0.113497	0.127042	0.125161	0.0546513	0.0844645	0.15857	0.153708	0.0698478
J4	5596.07	5598.71	7679.19	5257.64	4105	4075.73	4738.56	3417.78	0.733834	0.746411	0.642689	0.653986	62.7772	52.1829	84.5324	64.5968	52.3725	56.3652	80.1704	61.5399	0.207426	0.161093	0.122376	0.130625	0.196389	0.17624	0.0990575	0.114051	0.108551	0.129042	0.0469521	0.044667	0.0523522	0.0905519	0.121481	0.1036	0.070459	0.0809811	0.142762	0.116016	0.0902956	0.0846675	0.135511	0.105682	0.0899099	0.0917542	0.123598	0.112389	0.0679724
J5	2586.19	2040.44	3004.2	2293.72	2079.72	1621.38	2102.15	1686.96	0.819434	0.798385	0.712098	0.735608	39.6053	40.9835	37.5392	33.699	38.793	36.1591	33.2337	28.677	0.139195	0.122595	0.142394	0.132586	0.171563	0.163647	0.154652	0.160628	0.183101	0.182682	0.129745	0.138677	0.163191	0.155432	0.0741288	0.0867248	0.104328	0.101868	0.0625793	0.0660586	0.054292	0.0836483	0.0537925	0.0473949	0.0511771	0.0669844	0.10891	0.0994261	0.043396
J6	3714.68	3204.27	3081.71	2323.54	2789.18	2391.54	2055.59	1676.98	0.766104	0.746501	0.666354	0.718786	50.4651	48.035	38.8792	41.6661	50.0568	44.8037	38.7066	29.5507	0.171429	0.121446	0.23352	0.192827	0.124213	0.0606442	0.153458	0.115497	0.0882023	0.0720069	0.0522322	0.0534864	0.110422	0.15784	0.0412814	0.0512827	0.141574	0.196821	0.0545665	0.0749336	0.13012	0.16786	0.0919684	0.105642	0.0689933	0.0592416	0.151184	0.174085	0.061143
J7	1476.36	1457.62	3084.17	2735.33	1198.97	1110.11	1920.77	1885.34	0.814118	0.762426	0.624414	0.691428	13.2326	15.9433	43.9176	36.6667	16.9994	16.9866	41.7881	35.3993	0.115381	0.0959953	0.0992215	0.102457	0.162083	0.118921	0.0930345	0.0924396	0.154233	0.12814	0.0616082	0.0437319	0.166749	0.166788	0.128757	0.108174	0.145138	0.152121	0.152152	0.158999	0.0516837	0.0817618	0.126309	0.168968	0.0525761	0.078009	0.123909	0.142107	0.0562111
J8	2023.35	2451.25	2010.78	1571.4	1446.36	1578.17	1249.15	1015.18	0.724238	0.644728	0.639868	0.642885	27.777	38.6998	22.8979	17.1813	26.2691	36.9171	22.0163	18.3295	0.084854	0.0801958	0.148205	0.135159	0.0856954	0.0896438	0.152692	0.144553	0.077498	0.0538444	0.0818534	0.0826083	0.190128	0.134685	0.0799588	0.0499611	0.177471	0.189898	0.10462	0.0819915	0.120831	0.119351	0.0778368	0.0789864	0.0834591	0.0984038	0.0919667	0.0793252	0.0641318
J9	5896.75	5165.04	5600.2	4256.59	4070.9	3545.64	4049.65	2931.4	0.691288	0.689228	0.723397	0.693532	66.9962	58.6099	62.8853	53.5447	59.3613	55.2033	59.5958	49.6493	0.110778	0.112523	0.18527	0.174543	0.0788667	0.0941591	0.183399	0.169474	0.0774301	0.0488034	0.131493	0.130483	0.172846	0.147249	0.0541119	0.0661734	0.182435	0.192423	0.0501166	0.0277696	0.138717	0.134775	0.0823179	0.0406078	0.0624943	0.0713117	0.136718	0.155553	0.0619156
[truncated: 19 more columns]

## Sheet: Zr
joueur	R1V1_RZ_E500	R1V2_RZ_E500	R2V1_RZ_E500	R2V2_RZ_E500	R1V1_RZ_E200	R1V2_RZ_E200	R2V1_RZ_E200	R2V2_RZ_E200	R1V1_RZ_E200_E500	R1V2_RZ_E200_E500	R2V1_RZ_E200_E500	R2V2_RZ_E200_E500	R1V1_RZ_A_Brute	R1V2_RZ_A_Brute	R2V1_RZ_A_Brute	R2V2_RZ_A_Brute	R1V1_RZ_A_filtre	R1V2_RZ_A_filtre	R2V1_RZ_A_filtre	R2V2_RZ_A_filtre	R1V1_RZ_B1	R1V2_RZ_B1	R2V1_RZ_B1	R2V2_RZ_B1	R1V1_RZ_B2	R1V2_RZ_B2	R2V1_RZ_B2	R2V2_RZ_B2	R1V1_RZ_B3	R1V2_RZ_B3	R2V1_RZ_B3	R2V2_RZ_B3	R1V1_RZ_B4	R1V2_RZ_B4	R2V1_RZ_B4	R2V2_RZ_B4	R1V1_RZ_B5	R1V2_RZ_B5	R2V1_RZ_B5	R2V2_RZ_B5	R1V1_RZ_B6	R1V2_RZ_B6	R2V1_RZ_B6	R2V2_RZ_B6	R1V1_RZ_B7	R1V2_RZ_B7	R2V1_RZ_B7	R2V2_RZ_B7	R1V1_RZ_B8
J1	9411.32	8706.13	13385.2	12623.6	7194.27	6139.81	10441.9	9507.64	0.76185	0.704225	0.780554	0.735767	89.684	82.303	154.72	154.021	87.4513	81.6805	145.371	143.207	0.0980195	0.101007	0.0880351	0.0923757	0.0686048	0.0853866	0.0884608	0.0970361	0.0481149	0.0473637	0.0868876	0.100733	0.127084	0.115141	0.0784307	0.0940104	0.182969	0.178609	0.0933931	0.0991816	0.206484	0.191293	0.133893	0.112173	0.128365	0.107242	0.211069	0.166452	0.0525344
J2	7888.78	8577.68	7142.09	8288.17	5822.19	6127.36	5486.36	6684.87	0.734769	0.715184	0.765257	0.787364	83.5503	89.4059	107.703	137.252	83.9712	88.0157	100.483	130.061	0.0902526	0.0893146	0.0972172	0.0836858	0.0588073	0.0727194	0.105597	0.0929924	0.0922051	0.0865264	0.088829	0.0885548	0.154144	0.155886	0.0922066	0.0848162	0.185865	0.193417	0.116351	0.104012	0.148851	0.15471	0.157106	0.145207	0.0806896	0.0826402	0.172915	0.201331	0.0719832
J3	5131.03	4136.01	11091.4	9081.68	2697.75	1774.99	6295.41	4724.6	0.531032	0.433858	0.573678	0.545489	69.2235	51.1234	113.928	110.407	62.3733	47.6113	109.33	105.584	0.138017	0.14562	0.104601	0.110396	0.123884	0.134598	0.0869236	0.112889	0.0944643	0.105864	0.0660662	0.0960965	0.107595	0.126907	0.0711835	0.104892	0.114799	0.115277	0.0776866	0.110855	0.118522	0.0763402	0.118126	0.0824936	0.0911152	0.0526481	0.152025	0.0896819	0.076601
J4	11630	11253.8	9237.58	6930.66	8637.87	8433.42	6111.6	4668.81	0.738175	0.744838	0.692271	0.6876	114.127	112.913	107.456	92.1073	112.188	111.203	100.335	87.0826	0.112584	0.111247	0.0935055	0.0907643	0.0929345	0.0982283	0.095458	0.100873	0.104102	0.104467	0.0726933	0.0812766	0.152711	0.151807	0.053356	0.0643053	0.152695	0.157701	0.0674587	0.0651669	0.127014	0.120095	0.0930411	0.0892855	0.0910474	0.0901159	0.178428	0.16818	0.0634517
J5	4724.82	3862.07	6525.95	5664.94	3195.69	2493.13	5032.84	4015.03	0.673896	0.649701	0.766875	0.719857	66.7122	58.5	87.4385	77.9975	65.2	57.7682	86.5786	76.6025	0.102033	0.111614	0.0894667	0.101418	0.109603	0.111988	0.0923898	0.105098	0.0663314	0.0575345	0.0703604	0.075082	0.115488	0.100688	0.0990569	0.0906377	0.175185	0.178161	0.135895	0.117913	0.151006	0.156313	0.135499	0.13862	0.0911075	0.0854568	0.157266	0.144068	0.0713632
J6	5044.76	3659.93	6161.93	5266.69	3217.83	2398.91	4196.81	4019.74	0.649724	0.675315	0.679423	0.757118	71.5822	50.762	87.899	81.0025	64.8126	47.8393	79.2978	76.4754	0.123077	0.118458	0.097197	0.0771712	0.115996	0.0912744	0.101944	0.0726177	0.133628	0.12571	0.100206	0.0816125	0.1496	0.162448	0.09446	0.0909101	0.152303	0.176041	0.114538	0.104859	0.0881877	0.11627	0.17665	0.182866	0.0684852	0.0557819	0.164269	0.223706	0.0672841
J7	3691.37	3518.56	2739.77	2762.62	2178.16	2270.83	1917.07	2072.18	0.594341	0.645634	0.701253	0.740769	49.8136	48.3363	38.0982	40.5703	48.9571	47.99	34.4581	37.8222	0.076147	0.0832968	0.109202	0.0970192	0.0651481	0.0606529	0.120159	0.0804195	0.0697687	0.0679848	0.106096	0.0629343	0.132929	0.142208	0.0890723	0.0742964	0.142463	0.173529	0.0791839	0.0832087	0.154512	0.14637	0.0775324	0.113684	0.117929	0.102843	0.19904	0.231295	0.100139
J8	3714.32	3538.89	4495.76	5007	2078.82	1378.73	2970.92	3548.91	0.5565	0.392251	0.653872	0.721369	54.1396	66.551	64.2493	73.7108	52.0483	62.2095	63.1803	72.1411	0.112236	0.118246	0.0576292	0.0853979	0.12742	0.121337	0.0527853	0.0961369	0.134767	0.123189	0.0620086	0.0750047	0.146638	0.150925	0.120638	0.0866356	0.0984227	0.118928	0.157878	0.142769	0.0676411	0.0743058	0.145459	0.135237	0.0699334	0.0643599	0.153512	0.148059	0.087314
J9	9321.15	8472.72	8003.79	7971.75	7225.03	6732.7	5489.16	4707.79	0.769087	0.789227	0.697502	0.588172	133.563	116.525	91.4921	89.3166	122.087	106.652	87.1566	88.3369	0.11698	0.116787	0.0688748	0.0862106	0.129773	0.138425	0.0406732	0.0693573	0.127251	0.136976	0.054987	0.0557541	0.118915	0.127258	0.0997687	0.0784329	0.15041	0.14267	0.113619	0.0862295	0.159745	0.138096	0.168936	0.0482061	0.0772075	0.067205	0.235851	0.225174	0.0385759
[truncated: 19 more columns]

## Sheet: Xw
joueur	R1V1_PX_E500	R1V2_PX_E500	R2V1_PX_E500	R2V2_PX_E500	R1V1_PX_E200	R1V2_PX_E200	R2V1_PX_E200	R2V2_PX_E200	R1V1_PX_E200_E500	R1V2_PX_E200_E500	R2V1_PX_E200_E500	R2V2_PX_E200_E500	R1V1_PX_A_Brute	R1V2_PX_A_Brute	R2V1_PX_A_Brute	R2V2_PX_A_Brute	R1V1_PX_A_filtre	R1V2_PX_A_filtre	R2V1_PX_A_filtre	R2V2_PX_A_filtre	R1V1_PX_B1	R1V2_PX_B1	R2V1_PX_B1	R2V2_PX_B1	R1V1_PX_B2	R1V2_PX_B2	R2V1_PX_B2	R2V2_PX_B2	R1V1_PX_B3	R1V2_PX_B3	R2V1_PX_B3	R2V2_PX_B3	R1V1_PX_B4	R1V2_PX_B4	R2V1_PX_B4	R2V2_PX_B4	R1V1_PX_B5	R1V2_PX_B5	R2V1_PX_B5	R2V2_PX_B5	R1V1_PX_B6	R1V2_PX_B6	R2V1_PX_B6	R2V2_PX_B6	R1V1_PX_B7	R1V2_PX_B7	R2V1_PX_B7	R2V2_PX_B7	R1V1_PX_B8
J1	4209.78	3656.86	2620.9	1834.5	3549.79	3179.43	2261.36	1564.64	0.844947	0.871505	0.862893	0.846074	50.371	37.8767	41.8685	29.7757	45.6344	33.8536	37.4951	26.8428	0.161284	0.14993	0.158296	0.129057	0.1904	0.182362	0.167912	0.145858	0.166817	0.16525	0.137854	0.0960161	0.104467	0.116953	0.0947199	0.0881783	0.0682576	0.0856427	0.0748375	0.0947121	0.0819177	0.0884654	0.0930564	0.120837	0.0782973	0.0747409	0.109485	0.107683	0.0517442
J2	2434.42	2461.82	1912.92	1665.23	2219.83	2234.39	1694.81	1482.53	0.910954	0.905064	0.884914	0.889721	41.1792	36.2594	42.3892	36.7396	36.4701	31.781	36.6369	31.9045	0.173293	0.178041	0.179439	0.18827	0.218325	0.213863	0.198454	0.213327	0.183232	0.176428	0.151413	0.137964	0.11744	0.118454	0.123455	0.104863	0.0809789	0.0818087	0.062633	0.0694409	0.0746197	0.0674588	0.0750605	0.0707273	0.0474111	0.0494727	0.0885688	0.0867598	0.0268269
J3	732.58	541.68	876.476	1343.79	511.795	346.303	646.679	722.281	0.693008	0.631716	0.719321	0.607625	10.916	3.58305	12.4265	19.4798	5.08655	1.9174	6.68021	17.0918	0.342462	0.253259	0.257806	0.216917	0.177573	0.164687	0.160365	0.135938	0.114734	0.102842	0.107285	0.106021	0.0783425	0.125245	0.0885447	0.0955594	0.0630637	0.0937139	0.0776037	0.0816693	0.0476011	0.0581101	0.09589	0.0759557	0.0443667	0.0472639	0.06726	0.0830475	0.0433108
J4	4915.82	4564.13	5907.2	3234.81	4258.5	3939.34	4710.78	2745.95	0.860058	0.859847	0.802294	0.846386	49.3915	47.2875	61.8082	40.2676	44.9804	45.2982	60.9294	38.5034	0.140727	0.114696	0.0927811	0.104754	0.137844	0.121783	0.0870413	0.106961	0.092338	0.0984711	0.0615512	0.101099	0.129075	0.147527	0.0861129	0.119828	0.151262	0.164702	0.135486	0.126198	0.124063	0.120547	0.186967	0.153953	0.0769296	0.0829045	0.151247	0.129656	0.0516392
J5	2381.69	2030.7	3072.2	2361.51	1960.03	1705.17	2673.48	2022.5	0.817768	0.829445	0.864974	0.855673	33.1025	32.8013	41.9091	32.4991	30.0715	30.6361	39.3963	30.436	0.132046	0.122432	0.109127	0.107259	0.188279	0.190514	0.135533	0.156291	0.137534	0.158896	0.0933234	0.121452	0.114776	0.127918	0.115048	0.110599	0.105103	0.108077	0.138205	0.119605	0.0969175	0.0862536	0.165321	0.146291	0.0692084	0.0632393	0.104332	0.0931489	0.0532169
J6	4079.51	2770.41	4258.56	3120.99	3526.21	2297.42	3654.16	2807.97	0.862003	0.828799	0.856938	0.898369	53.2609	40.3416	50.7748	43.4005	51.8618	37.4877	49.742	40.2634	0.116791	0.143803	0.104191	0.137725	0.105105	0.136931	0.0977953	0.157505	0.147038	0.135992	0.127893	0.120855	0.146666	0.141847	0.121379	0.107278	0.143273	0.12861	0.119413	0.110269	0.123756	0.105864	0.135259	0.121142	0.0754239	0.0670612	0.132313	0.118059	0.052424
J7	2079.21	1724.36	1554.13	1720.25	1770.35	1454.79	1223.95	1424.96	0.848601	0.834406	0.784199	0.8236	23.274	17.9268	16.3496	17.2506	20.4036	16.5833	13.9542	15.3486	0.126163	0.127539	0.147139	0.117464	0.144123	0.155369	0.151065	0.148391	0.160275	0.175351	0.172375	0.159141	0.142016	0.146558	0.100184	0.118073	0.133255	0.11321	0.0925095	0.134588	0.106094	0.0953716	0.152296	0.124082	0.0703185	0.0705976	0.0558993	0.0585081	0.0352346
J8	3962.65	2750.36	4621.78	2783.3	3585.65	2396.49	4047.66	2419.55	0.903486	0.869238	0.874456	0.861789	46.6841	31.9521	52.9559	37.4548	40.0454	27.4442	45.9957	31.9001	0.186607	0.178696	0.169747	0.175194	0.249314	0.236111	0.206865	0.226209	0.17049	0.178115	0.134649	0.136575	0.0942554	0.102525	0.0889002	0.0879869	0.0851907	0.0825057	0.0760609	0.0882234	0.069847	0.0648429	0.072463	0.0795444	0.0447183	0.0439287	0.103758	0.0922576	0.0268835
J9	3561.8	2825.9	2655.38	1309.06	3292.17	2596.21	2406.45	1128.66	0.921154	0.916051	0.905486	0.862705	65.3898	44.4341	50.3197	24.3995	59.3527	39.8504	42.8595	20.4817	0.162887	0.177951	0.181524	0.200862	0.212384	0.233414	0.203096	0.208157	0.167694	0.162492	0.153743	0.125943	0.124978	0.142116	0.113961	0.0682846	0.0883872	0.0827343	0.0730156	0.0368368	0.0806542	0.0630534	0.0888157	0.0620784	0.0522844	0.0386597	0.0712512	0.15164	0.0314988
[truncated: 19 more columns]
