# Supplementary material for: Tennis Racket Vibrations and Shock Transmission to the Wrist during Forehand Drive
Source: PLoS One. 2015 Jul 15;10(7):e0132925. doi: 10.1371/journal.pone.0132925 (PMC4503399; doi:10.1371/journal.pone.0132925)
Supplement: S2 File — (XLSX) [file pone.0132925.s002.xlsx]

## Sheet: Feuil1
		p-value for interaction effect
Peak-to-peak amplitude	Racket X-axis	0.77
	Racket Y-axis	0.53
	Racket Z-axis	0.12
	Wrist X-axis	0.71
Damping time	Racket X-axis	0.82
	Racket Y-axis	0.33
	Racket Z-axis	0.91
	Wrist X-axis	0.36
E500	Racket X-axis	0.12
	Racket Y-axis	0.21
	Racket Z-axis	0.9
	Wrist X-axis	0.27
E200	Racket X-axis	0.09
	Racket Y-axis	0.52
	Racket Z-axis	0.84
	Wrist X-axis	0.24
E200/E500	Racket X-axis	0.65
	Racket Y-axis	0.08
	Racket Z-axis	0.45
	Wrist X-axis	0.71
Frequency	Racket X-axis	0.88
	Racket Y-axis	0.94
	Racket Z-axis	0.6
	Wrist X-axis	0.74
]20-40]	Racket X-axis	0.71
	Racket Y-axis	0.66
	Racket Z-axis	0.86
	Wrist X-axis	0.35
]40-60]	Racket X-axis	0.85
	Racket Y-axis	0.85
	Racket Z-axis	0.79
	Wrist X-axis	0.27
]60-80]	Racket X-axis	0.34
	Racket Y-axis	0.86
	Racket Z-axis	0.7
	Wrist X-axis	0.49
]80-100]	Racket X-axis	0.4
	Racket Y-axis	0.94
	Racket Z-axis	0.42
	Wrist X-axis	0.08
]100-120]	Racket X-axis	0.5
	Racket Y-axis	0.7
	Racket Z-axis	0.11
	Wrist X-axis	0.91
]120-140]	Racket X-axis	0.4
	Racket Y-axis	0.12
	Racket Z-axis	0.36
	Wrist X-axis	0.33
140-160]	Racket X-axis	0.47
	Racket Y-axis	0.48
	Racket Z-axis	0.44
	Wrist X-axis	0.59
]160-180]	Racket X-axis	0.44
	Racket Y-axis	0.14
	Racket Z-axis	0.35
	Wrist X-axis	0.67
]180-200]	Racket X-axis	0.49
	Racket Y-axis	0.95
	Racket Z-axis	0.35
	Wrist X-axis	0.61
